# Supplementary material for: Tuberculous Abscesses in the Head and Neck Region
Source: Diagnostics (Basel). 2022 Mar 11;12(3):686. doi: 10.3390/diagnostics12030686 (PMC8947371; doi:10.3390/diagnostics12030686)
Supplement: Supplementary file 1 [file diagnostics-12-00686-s001.zip]

Archive with 1 entries (1 files):
- Video_S1_Transnasal_endoscopy.mp4
